# Supplementary material for: Reactive Oxygen Species Facilitate Translocation of Hormone Sensitive Lipase to the Lipid Droplet During Lipolysis in Human Differentiated Adipocytes
Source: PLoS One. 2012 Apr 6;7(4):e34904. doi: 10.1371/journal.pone.0034904 (PMC3321042; doi:10.1371/journal.pone.0034904)
Supplement: Figure S1 — Macro to analyze HSL translocation with Image J software. For the pixel intensity around the lipid droplet, the confocal picture of the lipid droplets, detected using Lipotox red stain, was converted into a mask. This mask was then duplicated and one copy was dilated twice. The unaltered lipid mask was then subtracted from the twice dilated lipid mask and the resulting mask outlined the perimeters of the lipid droplets. This ‘peri-lipid’ mask was then applied to the HSL confocal picture and the number of pixels and intensity at each pixel could be extracted from the histogram for this picture. For the cytosolic pixel intensity, a mask was generated from the HSL confocal picture. This mask was then subtracted from the twice dilated lipid mask generated for the ‘peri-lipid’ analysis. The resulting mask, termed ‘HSL mask’, included all of the cytosol except that which was directly around each lipid droplet. This HSL mask was then applied to the HSL confocal picture and the number of pixels and intensity at each pixel could be extracted from the histogram for this picture. The index ‘translocation to the lipid droplet’ was then calculated using the average pixel intensities from the peri-lipid and cytosol analyses. (TIF) [file pone.0034904.s001.tif]

dir=getDirectory("Choose   RAW   Data   Folder");
resultDir=getDirectory("Choose   RESULT   Data   Folder");
   setBatchMode(true);
   count = 0;
   countFiles(dir);
   n = 0;
   processFiles(dir);
   //print(count+" files processed");
   
   function countFiles(dir) {
      list = getFileList(dir);
      for (i=0; i<list.length; i++) {
          if (endsWith(list[i], "/"))
              countFiles(""+dir+list[i]);
          else
              count++;
      }
  }

   function processFiles(dir) {
      list = getFileList(dir);
      for (i=0; i<list.length; i++) {
          if (endsWith(list[i], "/"))
              processFiles(""+dir+list[i]);
          else {
             showProgress(n++, count);
             path = dir+list[i];
             processFile(path);
          }
      }
  }

  function processFile(path) {
       if (endsWith(path, ".lsm")) {
		run("Bio-Formats Importer", "open=["+path+"] color_mode=Default view=[Standard ImageJ] stack_order=XYCZT");
		getDimensions(width,height,channels,slices,frames);
		stack=getImageID();
		label=File.nameWithoutExtension;
		run("Stack Splitter", "number=channels");
		for(i=0;i<channels-2;i++)
		run("Close");
		selectWindow("c:2/"+channels+" - "+label);
		lipid=getImageID();
		selectWindow("c:1/"+channels+" - "+label);
		hsl=getImageID();
		selectImage(stack);
		run("Close");
		selectImage(lipid);
		run("Make Binary");
		run("Duplicate...", "lipid");
		dilate=getImageID();
		run("Dilate");
		run("Dilate");
		imageCalculator("Subtract create", dilate, lipid);
		lipidmask=getImageID();
		selectImage(lipid);
		run("Close");
		selectImage(lipidmask);
		run("16-bit");
		run("Divide...", "value=255");
		selectImage(hsl);
		imageCalculator("Multiply create", hsl, lipidmask);
		perilipid=getImageID();
		selectImage(lipidmask);
		run("Close");
		selectImage(hsl);
		run("Duplicate...", "hsl");
		binaryhsl=getImageID();
		selectImage(binaryhsl);
		run("Make Binary");
		imageCalculator("Subtrate create", binaryhsl, dilate);
		hslmask=getImageID();
		selectImage(binaryhsl);
		run("Close");
		selectImage(dilate);
		run("Close");
		selectImage(hslmask);
		run("16-bit");
		run("Divide...", "value=255");
		run("Brightness/Contrast...");
		run("Enhance Contrast", "saturated=0.35");
		imageCalculator("Multiply create", hsl, hslmask);
		cytosol=getImageID();
		selectImage(hsl);
		run("Close");
		selectImage(hslmask);
		run("Close");
		selectImage(perilipid);
		nBins = 256;
		run("Clear Results");
	 	row = 0;
	 	getHistogram(values, counts, nBins);
	 	for (i=0; i<nBins; i++) {
	 	    setResult("Value", row, values[i]);
	 	    setResult("Count", row, counts[i]);
	 	    row++;	 	 }
		updateResults();
		  title1 = label;
		  title2 = "["+title1+"]";
		  f = title2;
		  if (isOpen(title1))
		     print(f, "\\Clear");
		  else
		     run("Table...", "name="+title2+" width=250 height=600");
		  print(f, "\\Headings:image\tlipid or cyto\tbin\tValue\tCount");
		for (n=0; n<=255; n += 1)
	    print(f, label + "\t" + "lipid" + "\t" + n + "\t" + getResult("Value",n) + "\t" + getResult("Count",n));
		selectImage(cytosol);
		nBins = 256;
		 run("Clear Results");
		 row = 0;
		 getHistogram(values, counts, nBins);
		 for (i=0; i<nBins; i++) {
		     setResult("Value", row, values[i]);
		     setResult("Count", row, counts[i]);
		     row++;	  }
		updateResults();
		for (n=0; n<=255; n += 1)
		print(f, label + "\t" + "cyto" + "\t" + n + "\t" + getResult("Value",n) + "\t" + getResult("Count",n));
		selectWindow(label);
		saveAs("text", resultDir+label+".xls");
		run("Close");
		selectWindow("Results");
		run("Close");
		selectImage(cytosol); 
		run("Close");
		selectImage(perilipid); 
		run("Close");
		selectWindow("B&C"); run("Close");
      }
  }
